# Supplementary material for: Evaluating the Impact of CYP2D6 Phenotype on Fluvoxamine Pharmacokinetics in Geriatric Patients Using Physiologically Based Pharmacokinetic Modeling
Source: Pharmaceutics. 2026 Feb 11;18(2):232. doi: 10.3390/pharmaceutics18020232 (PMC12944153; doi:10.3390/pharmaceutics18020232)
Supplement: Supplementary file 1 [file pharmaceutics-18-00232-s001.zip]

Archive with 2 entries (2 files):
- Supplementary Table 2.pdf
- Supplementary Table 1.pdf
